# Supplementary material for: A proteomic network approach across the ALS‐FTD disease spectrum resolves clinical phenotypes and genetic vulnerability in human brain
Source: EMBO Mol Med. 2017 Nov 30;10(1):48–62. doi: 10.15252/emmm.201708202 (PMC5760858; doi:10.15252/emmm.201708202)
Supplement: Supplementary file 5 — Dataset EV4 [file EMMM-10-48-s005.zip]

Archive with 1 entries (1 files):
- emmm201708202-sup-0005-DatasetEV4.xlsb
